# Supplementary material for: Safety and efficacy of Ninjin’yoeito along with iron supplementation therapy for preoperative anemia, fatigue, and anxiety in patients with gynecological disease: an open-label, single-center, randomized phase-II trial
Source: BMC Womens Health. 2022 Jun 14;22:229. doi: 10.1186/s12905-022-01824-9 (PMC9195328; doi:10.1186/s12905-022-01824-9)
Supplement: Supplementary file 1 — Additional file 1: Supplemental Table 1. Questionnaires of The Cancer Fatigue Scale. The Cancer Fatigue Scale is a 15-item scale measuring the severity of fatigue that consists of three domains: physical, affective, and cognitive. Higher total scores (overall fatigue) indicate more severe fatigue [39]. [file 12905_2022_1824_MOESM1_ESM.xlsx]

## Sheet: Supplemental Table 1
Yagi T, et al. Supplemental Table 1. Questionnaires of The Cancer Fatigue Scale
This questionnaire will ask you about any sense of fatigue you might be experiencing. For each question, please circle only one number you think most aptly describes your current state. Try to answer on the basis of first impressions, without thinking deeply about each question.
	No	A little	Somewhat	Considerably	Very much
1 Do you become tired easily?	1	2	3	4	5
2 Do you have the urge to lie down?	1	2	3	4	5
3 Do you feel exhausted?	1	2	3	4	5
4 Do you feel you have become careless?	1	2	3	4	5
5 Do you feel energetic?	1	2	3	4	5
6 Does your body felt heavy and tired?	1	2	3	4	5
7 Do you feel that you more often make errors while speaking?	1	2	3	4	5
8 Do you feel interest in anything?	1	2	3	4	5
9 Do you feel fed-up?	1	2	3	4	5
10 Do you feel you have become forgetful?	1	2	3	4	5
11 Can you concentrate on certain things?	1	2	3	4	5
12 Do you feel reluctant?	1	2	3	4	5
13 Do you feel that your thinking has become slower?	1	2	3	4	5
14 Can you encourage yourself to do anything?	1	2	3	4	5
15 Do you feel such fatigue that you don’t know what to do with yourself?	1	2	3	4	5
The Calculation Method
Add the number together in every factor (* Subtractions adjust for 0 as a state of no fatigue. )
Factor 1 = (items 1 + 2 + 3 + 6 + 9 + 12 + 15) - 7		P.		(Physical subscale)
Factor 2 = 20 – (items 5 + 8 + 11 + 14)		P.		(Affective subscale)
Factor 3 = (items 4 + 7 + 10 + 13) - 4		P.		(Cognitive subscale)
Add the factors together		P.		(Total scale score)
