# Supplementary material for: Safety and efficacy of Ninjin’yoeito along with iron supplementation therapy for preoperative anemia, fatigue, and anxiety in patients with gynecological disease: an open-label, single-center, randomized phase-II trial
Source: BMC Womens Health. 2022 Jun 14;22:229. doi: 10.1186/s12905-022-01824-9 (PMC9195328; doi:10.1186/s12905-022-01824-9)
Supplement: Supplementary file 2 — Additional file 2: Supplemental Table 2. Questionnaires of The Pittsburgh Sleep Quality Index. The Pittsburgh Sleep Quality Index is an 18-item questionnaire having 7 domains: sleep quality, sleep duration, sleep latency, sleep efficiency, sleep disturbances, use of sleeping medication, daytime sleepiness, and other dysfunctionality. Higher scores indicate more severe sleep disturbances [42]. [file 12905_2022_1824_MOESM2_ESM.xlsx]

## Sheet: Supplemental Table 2
Yagi T, et al. Supplemental Table 2. Questionnaires of The Pittsburgh Sleep Quality Index
Instructions: The following questions relate to your usual sleep habits during the past month only.
Your answers should indicate the most accurate reply for the majority of days and nights in the past month. Please answer all questions.
1. During the past month, when have you usually gone to bed at night?				USUAL BED TIME _____
2. During the past month, how long (in minutes) has it usually take you to fall asleep each night?				NUMBER OF MINUTES _____
3. During the past month, when have you usually gotten up in the morning?				USUAL GETTING UP TIME _____
4. During the past month, how many hours of actual sleep did you get at night? (This may be different than the number of hours you spend in bed.)				HOURS OF SLEEP PER NIGHT _____
For each of the remaining questions, check the one best response. Please answer all questions.
5. During the past month, how often have you had trouble sleeping because you…
(a) Cannot get to sleep within 30 minutes	Not during the past month _____	Less than once a week _____	Once or twice a week _____	Three or more times a week _____
(b) Wake up in the middle of the might or early morning	Not during the past month _____	Less than once a week _____	Once or twice a week _____	Three or more times a week _____
(c) Have to get up to use the bathroom	Not during the past month _____	Less than once a week _____	Once or twice a week _____	Three or more times a week _____
(d) Cannot breathe comfortably	Not during the past month _____	Less than once a week _____	Once or twice a week _____	Three or more times a week _____
(e) Cough or snore loudly	Not during the past month _____	Less than once a week _____	Once or twice a week _____	Three or more times a week _____
(f) Feel too cold	Not during the past month _____	Less than once a week _____	Once or twice a week _____	Three or more times a week _____
(g) Feel too hot	Not during the past month _____	Less than once a week _____	Once or twice a week _____	Three or more times a week _____
(h) Had bad dreams	Not during the past month _____	Less than once a week _____	Once or twice a week _____	Three or more times a week _____
(i) Have pain	Not during the past month _____	Less than once a week _____	Once or twice a week _____	Three or more times a week _____
(j) Other reason(s), please describe ____________________________________________________________________________________________________________________________________________________________________________
How often during the past month have you had trouble sleeping because of this?
	Not during the past month _____	Less than once a week _____	Once or twice a week _____	Three or more times a week _____
6. During the past month, how would you rate your sleep quality overall?
	Very good _____	Fairly good _____	Fairly bad _____	Very bad _____
7. During the past month, how often have you taken medicine (prescribe or “over the counter”) to help you sleep?
	Not during the past month _____	Less than once a week _____	Once or twice a week _____	Three or more times a week _____
8. During the past month, how often have you had trouble staying awake while driving, eating meals, or engaging in social activity?
	Not during the past month _____	Less than once a week _____	Once or twice a week _____	Three or more times a week _____
9. During the past month, how much of a problem has it been for you to keep up enough enthusiasm to get things done?
	No problem at all _____	Only a very slight problem _____	Somewhat of a problem _____	A very big problem _____
10. Do you have abed partner or roommate?
	No bed partner or roommate _____	Partner/roommate in other room _____	Partner in same room, but not same bed _____	Partner in same bed _____
If you have a roommate or bed partner, ask him/her how often in the past month you have had…
(a) Loud snoring	Not during the past month _____	Less than once a week _____	Once or twice a week _____	Three or more times a week _____
(b) Long pauses between breaths while asleep	Not during the past month _____	Less than once a week _____	Once or twice a week _____	Three or more times a week _____
(c) Legs twitching or jerking while you sleep	Not during the past month _____	Less than once a week _____	Once or twice a week _____	Three or more times a week _____
(d) Episodes of disorientation or confusion during sleep	Not during the past month _____	Less than once a week _____	Once or twice a week _____	Three or more times a week _____
(e) Other restlessness while you sleep; please describe ___________________________________________________________________________________________________________________________________________________________
	Not during the past month _____	Less than once a week _____	Once or twice a week _____	Three or more times a week _____
